# Supplementary material for: The Orchid Velamen: A Model System for Studying Patterned Secondary Cell Wall Development?
Source: Plants (Basel). 2021 Jul 2;10(7):1358. doi: 10.3390/plants10071358 (PMC8309407; doi:10.3390/plants10071358)
Supplement: Supplementary file 1 [file plants-10-01358-s001.zip]

Archive with 9 entries (8 files):
- Idris Supp Movies/
- Idris Supp Movies/Idris - Supp Movie S1.avi
- Idris Supp Movies/Idris - Supp Movie S2.avi
- Idris Supp Movies/Idris - Supp Movie S3.avi
- Idris Supp Movies/Idris - Supp Movie S4.avi
- Idris Supp Movies/Idris - Supp Movie S5.avi
- Idris Supp Movies/Idris - Supp Movie S6.avi
- Idris Supp Movies/Idris - Supp Movie S7.avi
- Idris Supp Movies/Idris - Supp Movie S8.avi
